# Supplementary material for: The Involvement of LAG-3positive Plasma Cells in the Development of Multiple Myeloma
Source: Int J Mol Sci. 2023 Dec 31;25(1):549. doi: 10.3390/ijms25010549 (PMC10778841; doi:10.3390/ijms25010549)
Supplement: Supplementary file 1 [file ijms-25-00549-s001.zip]

Archive with 1 entries (1 files):
- ijms-2760031-supplementary.pptx
